# Supplementary material for: Hippuric Acid Suppresses Triple-Negative Breast Cancer via the EGFL8-Notch Signaling Axis
Source: Biomedicines. 2026 Jun 21;14(6):1400. doi: 10.3390/biomedicines14061400 (PMC13297136; doi:10.3390/biomedicines14061400)
Supplement: Supplementary file 1 [file biomedicines-14-01400-s001.zip]

Archive with 1 entries (1 files):
- biomedicines-4342687-supplementary.pdf
